# Supplementary material for: Comprehensive Characterization of Oils and Fats of Six Species from the Colombian Amazon Region with Industrial Potential
Source: Biomolecules. 2023 Jun 13;13(6):985. doi: 10.3390/biom13060985 (PMC10295824; doi:10.3390/biom13060985)
Supplement: Supplementary file 1 [file biomolecules-13-00985-s001.zip]

Archive with 1 entries (1 files):
- biomolecules-2418605-supplementary.pdf
